# Supplementary material for: The Value of Ischemic Cardiac Biomarkers to Predict Spontaneous Breathing Trial or Extubation Failure: A Systematic Review
Source: J Clin Med. 2024 May 30;13(11):3242. doi: 10.3390/jcm13113242 (PMC11173145; doi:10.3390/jcm13113242)
Supplement: Supplementary file 1 [file jcm-13-03242-s001.zip]

Archive with 4 entries (4 files):
- Supplemental File S1_PRISMA_2020_checklist.pdf
- Supplemental File S2_SearchStrategy.pdf
- Supplemental File S3_QUIPS tool.pdf
- Supplemental File S4_QualityAssessment.pdf
